# Supplementary material for: Effects of a 6-Month Aerobic Exercise Intervention on Mood and Amygdala Functional Plasticity in Young Untrained Subjects
Source: Int J Environ Res Public Health. 2022 May 17;19(10):6078. doi: 10.3390/ijerph19106078 (PMC9140773; doi:10.3390/ijerph19106078)
Supplement: Supplementary file 1 [file ijerph-19-06078-s001.zip]

Archive with 1 entries (1 files):
- ijerph-1702196-supplementary.pdf
